# Supplementary material for: Southern expansion of the invasive ant Wasmannia auropunctata within its native range and its relation with clonality and human activity
Source: PLoS One. 2018 Nov 21;13(11):e0206602. doi: 10.1371/journal.pone.0206602 (PMC6248933; doi:10.1371/journal.pone.0206602)
Supplement: S1 Table — List of localities where W. auropunctata was found, geographic coordinates of each locality, brief description of the habitat, number of nests and clusters sampled per location (places where only workers were found but not nests are indicated by "workers"), number of reproductive females and males genotyped, degree of disturbance (HD: highly-disturbed, SD: slightly disturbed, UD: undisturbed) and reproductive system (C: clonal and S: sexual) of the populations. Site codes match with the ones in the map of Fig 1. (XLSX) [file pone.0206602.s002.xlsx]

## Sheet: table S1
Country	State	Locality	Coordinates		Habitat		Number of sampled nests	Number of sampled clusters	Number of genotyped queens/gynes	Number of genotyped males	Human disturbance	Reproduction system	Map Code
			latitude S	longitude W		Sampling method
Argentina	Buenos Aires	Buenos Aires city	-34.584	-58.3964	Urban park	manaul search	6	2	7		HD	C	Bue
		Camping Las Tejas	-34.5841	-58.3965	Camping	manaul search	22	4	21		HD	C	Tej
		San Antonio de Areco	-34.2472	-59.4706	City sidewalk	manaul search	6	1			HD	NT
		Zárate	-34.0918	-59.0258	City sidewalk	manaul search	7	3	6		HD	C	Zar
		San Pedro	-33.6579	-59.7141	Secondary forest edge along road	manaul search	4	1	5		HD	C	Ped
		San Nicolás	-33.2897	-60.2568	Secondary sabanna	manaul search	3	2	4		HD	C	Nic
		Lozano	-34.833	-59.033	House garden	manaul search	1	1	5		HD	C	Loz
		Mercedes	-34.683	-59.433	House garden	manaul search	workers				HD	NT
		Carmen de Areco	-34.3666	-59.8167	City sidewalk	manaul search	1	1			HD	NT
		Suipacha	-34.7691	-59.6858	City sidewalk	manaul search	5	1			HD	NT
		Vicente López	-34.5328	-58.491	City sidewalk	manaul search	2	2			HD	NT
		Hurlingham	-34.5934	-58.6427	City garden	manaul search	5	1	4		HD	C	Hur
	Catamarca	Alijilán	-28.1942	-65.4675	Secondary forest	baiting	workers				LD	NT
	Chaco	Isla del Cerrito	-27.2965	-58.681	Floodplain	sieving and baiting	3	1	3		UD	C	Cer
		Chaco N.P	-26.8086	-59.605	Secondary forest	sieving and baiting	workers				UD	NT
	Córdoba	Camping La Hoya	-30.9333	-64.6	Secondary forest	baiting	workers				SD	NT
	Corrientes	El Socorro. Iberá	-28.655	-57.4305	Secondary forest	manaul search	5	3	8		SD	C	Ibe
		Camping Machuca	-27.3701	-58.6844	Secondary forest	sieving and baiting	8	1		6	SD	S	Mac
		Berón de Astrada	-27.468	-57.484	Secondary forest	baiting	workers				SD	NT
		Estación Biológica de Corrientes	-27.5526	-58.6797	Secondary forest	manaul search	1	1			SD	NT
	Entre Ríos	Colón	-32.2273	-58.13	Urban park	manaul search	5	1	10		D	C
		Paraná	-31.7174	-60.5396	Urban park	manaul search	6	1	5		D	C
	Formosa	San Francisco de Laishi	-26.2399	-58.6272	Secondary forest	baiting	2	2			SD	NT
		Chuqui Cué (Herradura)	-26.4871	-58.279	Secondary forest	manaul search	2	2			D	NT
		El Bagual	-26.3045	-58.8172	Primary forest	manaul search	2	1			UD	NT
		Herradura	-26.4861	-58.2782	Secondary forest	baiting	workers				SD	NT
		Pilcomayo N.P.	-25.1238	-58.1751	Secondary forest	sieving and baiting	workers				UD	NT
	Jujuy	Ocloyas	-23.9757	-65.2928	Grassland within mountain forest	manaul search	6	1	5		SD	C
		Tumbaya	-23.8558	-65.4653	Roadside	manaul search	6	1	4		D	C
		Yuto	-23.6171	-64.5284	Banana plantation	manaul search	12	2	7		D	C
		Volcán	-23.9184	-65.4673	Roadside	manaul search	1	1			D	NT
		San Salvador de Jujuy	-24.1489	-65.2929	Secondary forest	manaul search	1	1			SD	NT
		El Cármen	-24.4282	-65.2974	Roadside	manaul search	3	3			D	NT
		Calilegua N.P.	-23.7358	-64.8507	Secondary forest	sieving and baiting	workers				UD	NT
	Misiones	Posadas	-27.4069	-55.8964	Urban park	manaul search	1	1			D	NT
		Iguazú N.P.	-25.5166	-54.1348	Secondary forest	baiting	workers				UD	NT
		Aristóbulo del Valle	-27.0882	-54.9523	Secondary forest	sieving	workers				SD	NT
		San Javier	-27.8883	-55.1298	Secondary forest	sieving	workers				SD	NT
		Loreto	-27.3302	-55.5259	Secondary forest	sieving	1	1			SD	NT
		Alba Posse	-27.5671	-54.6759	Secondary forest	manaul search	1	1	4		D	S	Alb
		El Soberbio	-27.2618	-54.2246	House garden	manaul search	4	2	4		D	S	Sob
		Yabotí	-27.2138	-54.0432	Primary forest	manaul search	1	1	3		UD	S	Yab
	La Rioja	Anillaco	-28.817	-66.933	House garden	manaul search	1	1	6		D	C
	Salta	Chicoana	-25.0908	-65.5668	Roadside	manaul search	2	1			D	NT
		La Población	-25.0808	-65.5208	Roadside	manaul search	2	1			D	NT
		Cafayate	-26.0995	-65.9708	Roadside	manaul search	1	1			D	NT
		Tolombón	-26.1832	-65.9398	Urban park	manaul search	1	1	2		D	C
	Santa Fe	Rosario	-32.8941	-60.691	Urban park	manaul search	4	1	4		D	C
		Puerto Ocampo	-28.5335	-59.1338	Floodplain	sieving and baiting	18	1	10		SD	C
		Reconquista	-29.1331	-59.6532	Urban park	manaul search	2	1	4		D	C	Oca
		Gobernador Crespo	-30.3627	-60.4008	Urban park	manaul search	4	1	4		D	C
		San Javier	-30.582	-59.9288	City sidewalk	manaul search	6		6		D	C	Jav
	Santiago del Estero	Ojo de Agua	-29.5146	-63.7039	Urban park	manaul search	1	1			D	NT
		Loreto-San Martín	-28.3226	-64.1344	Roadside	manaul search	2	1	10		D	C
	Tucumán	Simoca	-27.4766	-65.2649	Roadside	manaul search	workers				D	NT
		San Miguel de Tucumán	-26.8028	-65.2048	Urban park	manaul search	2	1	4		D	C	Tuc
Bolivia	Tarija	Bermejo	-22.7281	-64.3534	Roadside	manaul search	2	1			D	NT
		Tarija. Bolivia	-21.5289	-64.7409	Urban park	manaul search	1	1			D	NT
	Santa Cruz de la Sierra	Pampa Grande	-18.0522	-64.1218	Roadside	manaul search	1	1			D	NT
		Cuevas	-18.1759	-63.7219	Roadside	manaul search	4	1	3		D	C
Brasil	Mato Groso do Sul	Dourados	-22.21	-54.8115	City sidewalk	manaul search	1	1	4		D	C
		Ponta Porá	-22.538	-55.7251	Urban park	manaul search	1	1			D	NT
	Paraná	Curitiba	-25.4266	-49.3174	Secondary forest	manaul search	1	1			D	NT
		Paranagua	-25.5155	-48.5079	Urban park	manaul search	5	1	2		D	C
		Caioba	-25.8312	-48.5409	Urban park	manaul search	2	1			D	NT
		Guaira	-24.0804	-54.2502	City sidewalk	manaul search	3	1			D	NT
	Rio de Janeiro	Paraty	-23.2153	-44.7116	Urban park	manaul search	1	1	2		D	C
		Buzios	-22.7463	-41.8802	Urban park	manaul search	3	2			D	NT
		Rio de Janeiro	-22.9794	-43.2153	Urban park	manaul search	1	1			D	NT
	Rio Grande do Sul	Rio Grande	-32.0309	-52.0965	Urban park	manaul search	3	1			D	NT
		Porto Alegre	-30.032	-51.2232	Urban park	manaul search	5	2	7		D	C
	Santa Catarina	Torres	-29.3445	-49.7297	Urban park	manaul search	5	1	4		D	C
		Garopaba	-28.0206	-48.6107	Urban park	manaul search	1	1			D	NT
		Florianopolis	-27.6638	-48.5404	Urban park	manaul search	1	1			D	NT
		Tijucas	-27.2408	-48.6213	Urban park	manaul search	2	1			D	NT
		San Francisco do Sul	-26.2477	-48.6213	Urban park	manaul search	2	1			D	NT
		Rio do Sul	-27.2029	-49.632	Urban park	manaul search	4	1			D	NT
	Sao Paulo	Santos	-23.9648	-46.3804	Urban park	manaul search	2	1			D	NT
		Guaruja	-24.0075	-46.2719	Urban park	manaul search	2	1			D	NT
		Sao Sebastiao	-23.7625	-45.4109	Urban park	manaul search	3	1	3	3	D	C
		Caraguatatuba	-23.6183	-45.398	Urban park	manaul search	1	1			D	NT
		Ubatuba	-23.4877	-45.1046	Urban park	manaul search	1	1			D	NT
Paraguay	Alto Paraná	Juan E O´Leary	-25.4146	-55.4228	Roadside	manaul search	1	1			D	NT
	De la Cordillera	Piribebuy	-25.5546	-57.0368	Roadside	manaul search	1	1			D	NT
		Itacurubi de la Cordillera	-25.4615	-56.8518	Urban park	manaul search	1	1			D	NT
	Itapua	Encarnación	-27.3226	-55.8683	Urban park	manaul search	2	1	2		D	C
	Misiones	San Miguel	-26.5322	-57.0389	Urban park	manaul search	1	1			D	NT
	San Pedro	25 de diciembre	-24.816	-56.725	Urban park	manaul search	1	1			D	NT
		Asunción	-25.248	-57.5713	Urban park	manaul search	1	1			D	NT
Uruguay	Colonia	Nueva Palmira	-33.8647	-58.4143	Urban park	manaul search	3	1			D	NT
		Carmelo	-34.0016	-58.2867	City sidewalk	manaul search	3	1			D	NT
		Colonia	-34.4702	-57.8524	Urban park	manaul search	1	1			D	NT
	Río Negro	Fray Bentos	-33.1136	-58.3169	Urban park	manaul search	1	1			D	NT
Total		93					253	98	182	9
