# Supplementary material for: Southern expansion of the invasive ant Wasmannia auropunctata within its native range and its relation with clonality and human activity
Source: PLoS One. 2018 Nov 21;13(11):e0206602. doi: 10.1371/journal.pone.0206602 (PMC6248933; doi:10.1371/journal.pone.0206602)
Supplement: S2 Table — The number of leaf-litter (sieving) and bait samples in three native forest regions of northern Argentina (Chaco/ Espinal, Yungas and Paranaense Forests) and the percentage of samples with presence of W. auropunctata are indicated. Geographic coordinates of each sampling site are informed. (XLSX) [file pone.0206602.s003.xlsx]

## Sheet: Hoja1
Region, province, locality	No. ant	No. samples (% w/LFA)						Coordinates
	species	Sieve		Bait		Total		latitude S	longitude W
Chaco/Espinal
Santa Fe
Puerto Ocampo (2 stations)	14, 19	5	0	35	26	40	25	-28.5515	-60.6335
								-28.5335	-59.1338
Chaco
Chaco National Park	15	6	33	18	11	24	17	-26.8086	-59.605
Isla del Cerrito	19	5	0	15	7	20	25	-27.2963	-58.682
Formosa
Herradura	9			18	6	18	6	-26.4861	-58.2782
Pilcomayo National Park (2 stations)	14, 23	9	11	30	3	39	8	-26.4861	-58.2782
								-25.1238	-58.1751
Corrientes
Camping Machuca	17	5	0	14		19	11	-27.3701	-58.6844
Berón de Estrada	14	5		12	8	17	6	-27.4689	-57.4843
Entre Ríos
Pre-Delta National Park	15	4		17		21		-32.1219	-60.6335
El Palmar National Park	8	6		13		19		-31.8671	-58.2094
Subtotal (9 sites)	67	45	22	172	9	217	(11)
Yungas
Jujuy
Calilegua National Park (2 stations)	17, 11	7	29	24	13	31	16	-23.7593	-64.8504
								-23.7358	-64.8508
San Pedro	6			16		16		-24.2963	-64.913
Caimancito	9			14		14		-23.687	-63.5716
Salta
La Caldera	9	10		8		18		-24.5044	-65.3358
Catamarca
Alijilán	13	10		9		19		-28.3236	-65.7793
Tucumán
Alpachiri	9			19		19		-27.3378	-65.6444
Campos de los Alisos National Park	12	5		14		19		-27.2708	-65.8804
Horco Molle Reserve	19	10		8		18		-27.3097	-65.8236
Metán	15	4		14		18		-25.4689	-65.0359
San Lorenzo Reserve	6	9		7		16		-24.7228	-65.5047
Subtotal (10 sites)	55	55	4	133	4	188	(3)
Paranaense
Misiones
San Javier	20	4	25	10		14	7	-28.5492	-56.0388
Aristóbulo del Valle	34	7	14	10		17	6	-27.0883	-54.9524
Loreto Reserve	30	7	43	17		24	13	-27.3302	-55.5259
Iguazú National Park (4 stations)	27, 34, 13, 33	21		49		70		-25.6699	-54.4565
								-25.7035	-54.4252
								-25.6812	-54.163
								-26.8814	-54.7369
Andresito	10			20		20		-25.6812	-53.6484
Bernardo de Irigoyen	14	2		16		18		-26.2401	-53.6484
Piñalito	9			19		19		-26.3605	-53.7589
Cruce Caballero	27	5		11		16		-26.5413	-53.962
Pto. Panambí	5			8		8		-27.8694	-55.1564
Fracran	4			11		11		-26.5414	-53.9621
Corrientes
Santo Tomé	5			12		12		-28.5461	-56.031
Subtotal (11 sites)	98	46	11	183		229	2
Total (30 sites)		146	12	488	4	634	6
