# Supplementary material for: Southern expansion of the invasive ant Wasmannia auropunctata within its native range and its relation with clonality and human activity
Source: PLoS One. 2018 Nov 21;13(11):e0206602. doi: 10.1371/journal.pone.0206602 (PMC6248933; doi:10.1371/journal.pone.0206602)
Supplement: S3 Table — Sample Id. represents locality, nest and individual. Samples in bold (below the thick line) should not be analysed together with the above samples because both data sets were obtained using different ABI 3130 DNA sequencers, thus homology among alleles could not be assessed. (XLSX) [file pone.0206602.s004.xlsx]

## Sheet: Hoja1
		Locus
Locality	Sample Id.	Wa4-18		Wa7-30		Wa3-176		Wa1-gam		Wa2-75		Wa7-16		Wa2-25		Wa2-164		Wa1-166		Wa6-80		Wa5-21		Wa5-66
Puerto Ocampo	029-15-G1	118	124	169	169	234	234	295	295	106	106	175	175	216	216	282	282	97	97	187	187	187	187	254	254
	029-15-Q1	124	124	169	169	234	234	295	295	106	106	175	175	216	216	282	282	97	97	187	202	187	203	254	254
	029-16-Q1	124	124	169	169	234	234	295	295	106	106	175	175	216	216	282	282	97	97	202	202	203	203	254	254
	029-16-G1	124	124	169	169	234	234	295	295	106	106	175	175	216	216	282	282	97	97	187	202	187	203	254	254
	029-18-Q1	97	97	171	171	224	224	285	285	111	111	178	178	216	221	286	286	93	107	156	156	203	207	258	258
	029-18-Q2	97	97	171	171	224	224	285	285	111	111	178	178	216	221	286	286	93	107	156	156	203	207	258	258
Isla del Cerrito	035-01-Q1	97	97	191	191	224	224	285	326	102	102	182	184	216	221	289	289	85	93	160	160	201	207	256	256
	035-03-Q1	97	97	185	185	224	224	285	297	102	102	182	184	216	221	289	289	83	95	156	156	201	207	256	256
	035-03-Q2	97	97	185	185	224	224	285	297	102	102	182	184	216	221	289	289	83	95	156	156	201	207	256	256
Camping Machuca	036-07-M1	101		156		230		299		100		205		219				80		181		209		264
	036-07-M3	138		177		224		316		89		179		219		303		85		164		201		264
	036-07-M2	128		185		214		299		100		205		219				80		181		209		264
	036-08-M1	105		156		232		322		102				216		269		91		179		207		248
	036-08-M3	95		156		232		282		102				216		289		89		179		207		248
	036-08-M2	105		156		232		282		102				216		269		89		187		207		248
Yuto	011-03-Q1	93	99	149	149	211	222	282	305	100	100	170	196	216	216	292	299	85	95	134	134	205	219	252	262
	011-04-Q1	97	99	167	191	226	226	291	291	100	100	180	184	217	217	288	299	85	97	138	138	197	197	258	260
	011-05-Q1	97	99	167	191	226	226	291	291	100	100	180	184	217	217	288	299	85	97	138	138	197	197	258	260
	011-06-Q1	97	99	167	191	226	226	291	291	100	100	180	184	217	217	288	299	85	97	138	138	197	197	258	260
	011-07-Q1	97	99	167	191	226	226	291	291	100	100	180	184	217	217	288	299	85	97	138	138	197	197	258	260
	011-08-Q1	97	99	167	191	226	226	291	291	100	100	180	184	217	217	288	299	85	97	138	138	197	197	258	260
	011-09-Q1	97	99	167	191	226	226	291	291	100	100	180	184	217	217	288	299	85	97	138	138	197	197	258	260
Ocloyas	040-01-Q1	93	93	173	177	222	222	282	282	100	100	170	196	216	216	292	299	85	95	146	181	205	219	252	262
	040-03-G1	93	93	173	177	222	222	282	282	100	100	170	196	216	216	292	299	85	95	146	181	205	219	252	262
	040-02-G1	93	93	173	173	228	228	282	284	100	100	170	196	216	217	294	299	85	95	146	181	205	219	252	252
	040-06-G1	93	93	173	173	228	228	282	284	100	100	170	196	216	217	294	299	85	95	146	181	205	219	252	252
	040-05-Q1	93	93	173	173	228	228	282	284	100	100	170	196	216	217	294	299	95	95	146	146	205	219	252	252
Tumbaya	041-01-Q1	99	99	167	167	222	222	284	291	100	100	182	208	216	219	280	303	91	101	146	146	213	216	252	252
	041-02-Q1	99	99	167	167	222	222	284	291	100	100	182	208	216	219	280	303	91	101	146	146	213	216	252	252
	041-04-Q1	99	99	167	167	222	222	284	291	100	100	182	208	216	219	280	303	91	101	146	146	213	216	252	252
	041-05-Q1	99	99	167	167	222	222	284	291	100	100	182	208	216	219	280	303	91	101	146	146	213	216	252	252
Hurlingham	042-01-Q1	93	93	185	189	220	220	285	305	100	100	183	184	216	216	278	282	95	95	146	146	203	203	260	260
	042-02-Q1	93	93	185	189	220	220	285	305	100	100	183	186	216	216	278	282	95	95	146	146	203	203	250	260
	042-02-Q2	93	93	185	189	220	220	285	305	100	100	183	184	216	216	278	282	95	95	146	146	203	203	250	260
	042-03-Q1	93	93	185	189	220	220	285	305	100	100	183	184	216	216	278	282	95	95	146	146	203	203	250	260
Buenos Aires city	044-01-Q1	93	93	185	189	220	220	285	305	100	100	183	186	216	216	278	282	95	95	146	146	203	203	250	260
	044-02-Q1	93	93	185	189	220	220	285	305	100	100	183	184	216	216	278	282	95	95	146	146	203	203	250	260
	044-02-Q2	93	93	185	189	220	220	285	305	100	100	183	186	216	216	278	282	95	95	146	146	203	203	250	260
	044-03-Q1	93	93	185	189	220	220	285	305	100	100	183	186	216	216	278	282	95	95	146	146	203	203	250	260
	044-04-Q1	93	93			220	220	285	305	100	100	183	186	216	216	278	282	95	95	146	146	203	203	250	260
	044-05-Q1	93	93	185	189	220	220	285	305	100	100	183	186	216	216	278	282	95	95	146	146	203	203	250	260
Zárate	049-03-Q1	93	93	185	189	220	220	285	305	100	100	183	186	216	216	278	282	95	95	146	146	203	203	250	260
	049-03-Q2	93	93	185	189	220	220	285	305	100	100	183	186	216	216	278	282	95	95	146	146	203	203	250	260
	049-04-Q1	93	93	185	189	220	220	285	305	100	100	183	186	216	216	278	282	95	95	146	146	203	203	250	260
	049-04-Q2	93	93	185	189	220	220	285	305	100	100	183	186	216	216	278	282	95	95	146	146	203	203	250	260
	050-01-Q1	93	93	185	189	220	220	285	305	100	100	183	186	216	216	278	282	95	95	146	146	203	203	250	260
	050-01-Q2	93	93	185	189	220	220	285	305	100	100	183	186	216	216	278	282	95	95	146	146	203	203	250	260
Campling Las Tejas	045-01-Q1	93	93	173	185	218	218	285	305	100	100	183	183	216	216	280	282	85	95	146	146	197	197	250	252
	045-02-Q1	93	93	173	185	218	218	285	305	100	100	183	183	216	216	280	282	85	95	146	146	197	197	250	250
	045-07-Q1	93	93	173	185	218	218	285	305	100	100	183	183	216	216	280	282	85	95	146	146	197	197	250	252
	045-07-Q2	93	93	173	173	218	218	285	305	100	100	183	183	216	216	280	282	85	95	146	146	197	197	250	252
	047-01-Q1	93	93	173	185	218	218	285	305	100	100	183	183	216	216	280	282	85	95	146	146	197	197	250	252
	047-01-Q2	93	93	173	185	218	218	285	305	100	100	183	183	216	216	280	282	85	95	146	146	197	197	250	252
	047-02-Q1	93	93	173	185	218	218	285	305	100	100	183	183	216	216	280	282	85	95	146	146	197	197	250	252
	047-02-Q2	93	93	173	185	218	218	285	305	100	100	183	183	216	216	280	282	85	95	146	146	197	197	250	252
	046-02-Q1	93	97	167	173	212	212	305	305	113	113	186	186	216	217	278	280	85	91	146	146	205	205	250	262
	046-02-Q2	93	97	167	173	212	212	305	305	113	113	186	186	216	217	278	280	85	91	146	146	205	205	250	262
	046-03-Q1	93	97	167	173	212	212	305	305	113	113	186	186	216	217	278	280	85	91	146	146	205	205	250	262
	046-03-Q2	93	97	167	173	212	212	305	305	113	113	186	186	216	217	278	280	85	91	146	146	205	205	250	262
	046-04-Q1	93	97	167	173	212	212	305	305	113	113	186	186	216	217	278	280	85	91	146	146	205	205	250	262
	046-04-Q2	93	97	167	173	212	212	305	305	113	113	186	186	216	217	278	280	85	91	146	146	205	205	250	262
	046-05-Q1	93	97	167	173	212	212	305	305	113	113	186	186	216	217	278	280	85	91	146	146	205	205	250	262
	046-05-Q2	93	97	167	173	212	212	305	305	113	113	186	186	216	217	278	280	85	91	146	146	205	205	250	262
	051-02-Q1	93	97	167	195	212	234	284	301	123	123	188	204	216	216	278	315	91	95	146	146	199	207	252	252
	051-02-Q2	93	97	167	195	212	234	284	301	123	123	188	204	216	216	278	315	91	95	146	146	199	207	252	262
	051-02-Q3	93	97	167	195	212	234	284	301	123	123	188	204	216	216	278	315	91	95	150	150	199	207	252	262
	051-01-Q1	93	97	156	167	212	212	284	305	116	116	186	204	216	216	278	305	91	95	146	146	199	199	262	262
San Pedro	052-02-Q1	93	97	156	167	212	212	284	305	116	116	186	204	216	216	278	305	91	95	146	146	199	199	262	262
	052-03-Q1	93	97	156	167	212	212	284	305	116	116	186	204	216	216	278	305	91	95	146	146	199	199	262	262
	052-04-Q1	93	97	156	167	212	212	284	305	116	116	186	204	216	216	278	305	91	95	146	146	199	199	262	262
	052-04-Q2	93	97	156	167	212	212	284	305	116	116	186	204	216	216	278	305	91	95	146	146	199	199	262	262
San Nicolás	053-01-Q1	93	97	156	167	212	212	285	287	104	104	181	202	216	216	288	288	89	89	144	144			250	250
	053-01-Q2	93	97	156	167	212	212	285	287	100	104	181	202	216	216	288	288	89	89	144	144			250	250
	053-02-Q1	93	97	156	167	212	212	285	287	100	104	181	202	216	216	288	288	89	89	144	144			250	250
	053-02-Q2	93	97	156	167	212	212	285	287	100	104	181	202	216	216	288	288	89	89	144	144			250	250
Rosario	054-01-Q1	93	97	167	195	234	234	301	305	117	123	186	188	216	216	278	315	91	95	150	150	207	207	252	258
	054-04-Q1	93	97	167	195	234	234	301	305	117	123	186	188	216	216	278	315	91	95	150	150	207	207	252	258
	054-04-Q2	93	97	167	195	234	234	301	305	117	123	186	188	216	216	278	315	91	95	150	150	207	207	252	258
	054-03-Q1	93	97	156	167	212	212	284	305	116	116	186	204	216	216	278	305	91	95	146	146	199	199	262	262
Yabotí	66-01-G1	96	128			235	237	286	318			173	191	220	226	282	284	94	94	150	166	213	223	255	257
	66-01-G2	96	99			235	237	286	286			183	210	220	226	278	282	94	96	166	172	205	223	255	255
	66-01-G4	96	128			235	237	286	318			173	191	220	226	278	282	94	94	150	172	213	219	257	257
El Soberbio	64-01-G1	99	99			217	237	318	322			199	199	223	229	278	278	112	112	191	191	199	205	255	279
	64-01-G2	99	99			217	237	318	322			199	199	223	229	278	278	97	97	189	189	199	205	255	279
	64-01-G3	99	99			237	237	288	322			183	183	223	223	278	278	97	112	170	170	203	219	280	282
	64-01-G4	97	97			217	237	319	323			199	199	223	229	278	278	97	97			199	205	253	269
Alba Posse	63-01-G1	101	101			211	225	319	326			199	199	221	223	298	300	92	94	166	180	228	230	269	269
	63-01-G2	97	103			211	225	318	324			199	199	221	223	298	300	92	92	166	180	228	230	269	269
	63-01-G3	103	103			225	237	318	324			199	199	221	223	298	300	92	92	166	180	228	230	269	269
	63-01-G4	103	103			211	217	288	318			199	201	221	221	298	298	92	102	178	180	205	205	255	279
Posadas	111-01-Q1	102	102			230	230	289	328			186	186	220	226	293	293	88	96	150	164	203	205	261	261
Encarnación	112-01-Q1	102	102			230	240	289	328			187	187	220	226	291	291	94	96	150	164	203	205	261	261
	112-01-Q2	102	102			230	230	289	328			187	187	220	226	291	291	94	96	150	164	203	205	261	261
Dourados	118-01-Q2	101	101			231	231	285	285			195	203	220	226	282	294	100	100	160	160	217	219	262	262
	118-01-Q3	101	101			231	231	285	285			195	203	220	226	282	294	100	100	160	160	217	219	262	262
	118-01-Q4	101	101			231	231	285	285			195	203	220	226	282	294	100	100	160	160	217	219	262	262
	118-01-Q1	101	104			231	231	285	285			195	203	220	226	282	294	100	100	160	160	217	219	262	262
El Socorro (Iberá)	76-01-Q2	102	102			232	232	289	329			186	186	220	226	291	291	88	96	148	166	205	211	261	263
	76-01-Q3	102	102			232	232	289	329			186	186	220	226	291	291	88	96	148	166	205	211	261	263
	76-02-Q1	102	102			232	232	289	329			186	186	220	226	291	291	88	96	166	166	205	211	261	263
	76-02-Q3	102	102			232	232	289	329			186	186	220	226	291	291			166	166	205	211	261	263
	76-01-Q1	102	102			232	232	289	329			186	186	220	226	291	291	90	96	148	166	205	211	261	263
	77-01-Q1	102	102			232	232	289	329			186	186	221	227	291	291	88	96	162	164	205	211	263	263
	77-01-Q2	102	102			232	232	289	329			186	186	221	227	291	291			162	164	205	211	263	263
	77-01-Q3	102	102			232	232	289	329			186	186	221	227	291	291	88	96	162	164	205	211	263	263
Puerto Ocampo	29-15-G2	127	127			240	240	298	298			179	179	220	220	286	286	100	100	148	191	201	205	259	259
	29-16-Q1	127	127			240	240	298	298			179	179	220	220	286	286	100	100	148	191	201	203	259	259
	29-16-Q2	121	121			240	240	294	298			179	179	220	220	286	286	100	100	148	191	201	203	259	259
	29-15-G1	121	127			240	240	294	298			179	179	220	220	284	286	100	100	148	150	201	205
San Javier	59-04-Q2	102	102			237	237	282	282			186	188	220	220	294	308	92	98	148	148	201	201	254	254
	59-02-Q1	102	102			238	238	282	282			186	186	220	222	291	291	92	98	148	148	201	201	263	263
	59-02-Q2	102	102			238	238	282	282			186	188	220	222	278	282	92	98	148	148	201	201
	59-03-Q1	109	109			217	217	285	294			186	190	222	222	306	306	86	94	144	144	201	205	265	265
	59-05-G1	109	109			217	217	285	295			186	190	222	222	306	306	86	92	144	148	201	205	265	265
	59-06-Q1	109	109			217	217	285	294			186	190	222	222	306	306	86	86	144	144	201	205
Reconquista	57-01-Q2	103	103			227	227	285	293			186	190	220	222	284	302	98	98	148	150	201	207	257	257
	57-02-Q1	103	103			227	227	285	293			186	190	220	222	284	302	98	98	150	150	201	207	257	257
	57-01-Q3	103	103			227	227	285	293			186	190	220	222	284	302	98	98	150	150	207	207	257	257
	57-01-G1	103	103			227	227	285	293			186	190	220	222	284	302	98	98	150	150	207	207	257	257
Gob. Crespo	58-01-Q1	98	98			215	215	289	293			186	188	222	232	282	282	102	106	154	154	201	205	254	265
	58-02-Q2	98	98			215	215	289	293			186	188	222	232	282	282	102	106	154	154	201	205	254	265
	58-04-Q1	98	98			215	215	289	293			186	188	222	232	282	282	102	106	154	154	201	205	254	265
	58-04-Q2	98	98			215	215	289	293			186	188	222	232	282	282	102	106	154	154	201	205	254	265
Paraná	55-01-Q1	121	121			227	227	287	293			186	192	220	222	282	282	88	98	144	144	201	209	257	257
	55-02-Q1	121	121			227	227	287	293			186	192	220	222	282	282	88	98	144	144	201	209	257	257
	55-03-Q1	121	121			227	227	287	293			186	192	220	222	282	282	88	98	144	144	201	209	257	257
	55-05-Q1	121	121			227	227	287	293			186	192	220	222	282	282	88	98	144	144	201	209	257	257
	55-06-Q1	121	121			227	227	287	293			186	192	220	222	282	282	88	98	144	144	201	209	257	257
Colón	69-04-G3	103	103			232	232	309	313			177	189	220	224	275	287	88	88	152	152	203	203	250	254
	69-04-G4	103	103			232	232	309	313			177	189	220	224	275	287	88	88	152	152	203	203	250	254
	69-02-G1	103	103			232	232	309	313			177	189	220	224	275	287	88	88	152	152	203	203	254	258
	69-02-G2	103	103			232	232	309	313			177	189	220	224	275	287	88	88	152	152	203	203	254	258
	69-02-G3	103	103			232	232	309	313			177	189	220	224	275	287	88	88	152	152	203	203	254	258
	69-03-G1	103	103			232	232	309	313			177	189	220	224	275	287	88	88	152	152	203	203	254	258
	69-03-G2	103	103			232	232	309	313			177	189	220	224	275	287	88	88	152	152	203	203	254	258
	69-03-G3	103	103			232	232	309	313			177	189	220	224	275	287	88	88	152	152	203	203	254	258
	69-04-G1	103	103			232	232	309	313			177	189	220	224	275	287	88	88	152	152	203	203	254	258
	69-04-G2	103	103			232	232	309	313			177	189	220	224	275	287	88	88	152	152	203	203	254	258
Lozano	148-01-Q2	97	125			217	217	295	315			172	182	221	223	282	311	88	100	152	152	203	203	257	257
	148-01-Q3	97	125			217	217	295	315			172	182	221	223	282	311	88	100	152	152	203	203	257	257
	148-01-Q4	97	125			217	217	295	315			172	182	221	223	282	311	88	100	152	152	203	203	257	257
	148-01-Q5	97	125			217	217	295	315			172	182	221	223	282	311	88	100	152	152	203	203	257	257
	148-01-Q6	97	125			217	217	295	315			172	182	221	223	282	311	88	100	152	152	203	203	257	257
La Población	138-01-Q1	98	102			238	238	295	304			186	188	220	220	279	279	100	110	150	150	201	201	257	265
	138-02-Q1	102	102			221	221	286	286			190	190	220	222	271	309	110	110	148	148	205	220	257	257
Tolombón	140-01-Q1	98	102			238	238	295	304			186	188	220	220	279	279	100	110	150	150	201	201	238	238
	140-01-Q2	98	102			238	238	295	304			186	186	220	220	279	279	100	110	150	150	201	201	238	238
S.M.Tucumán	142-01-Q1	98	102			240	240	304	308			192	192	220	220	282	318	94	98	154	154	211	211	257	263
	142-01-Q2	98	102			240	240	304	308			192	192	220	220	282	318	94	98	154	154	211	211	257	263
	142-02-Q1	102	102			234	240	286	286			172	184	220	220	294	302	98	102	152	172	207	207	263	267
	142-02-Q2	102	102			234	240	286	286			172	184	220	220	294	302	98	102	152	152	207	207	263	263
Loreto	134-01-Q1	102	103			221	221	282	289			185	188	220	220	289	293	101	101	150	150	209	209	256	263
	134-01-Q2	102	103			221	221	282	289			185	188	220	220	289	293	101	101	150	150	209	209	256	263
	134-02-Q1	102	103			221	221	282	289			185	188	220	220	289	293	101	101	150	150	209	209	256	263
	134-02-Q2	102	103			221	221	282	289			185	188	220	220	289	293	101	101	150	150	209	209	256	263
	134-02-Q3	102	103			221	221	282	289			185	188	220	220	289	293	101	101	150	150	209	209	256	263
	134-02-Q4	102	103			221	221	282	289			185	188	220	220	289	293	101	101	150	150	209	209	256	263
	134-03-Q1	102	103			221	221	282	289			185	188	220	220	289	293	101	101	150	150	209	209	256	263
	134-03-Q2	102	103			221	221	282	289			185	188	220	220	289	293	101	101	150	150	209	209	256	263
	134-03-Q3	102	103			221	221	282	289			185	188	220	220	289	293	101	101	150	150	209	209	256	263
	134-03-Q4	102	103			221	221	282	289			185	188	220	220	289	293	101	101	150	150	209	209	256	263
Anillaco	153-01-Q4	97	97			224	224	282	309			188	188	221	223	282	284	88	88	154	154	197	201	257	269
	153-01-Q1	97	97			224	224	282	309			188	188	221	223	282	284	88	98	154	154	197	201	257	269
	153-01-Q2	97	97			224	224	282	309			188	188	221	223	282	284			154	154	197	201	257	269
	153-01-Q3	97	97			224	224	282	309			188	188	221	223	282	284	88	98	154	154	197	201	257	269
	153-01-Q5	97	97			224	224	282	309			188	188	221	223	282	284	88	98	154	154	197	201	257	269
	153-01-G1	97	97			224	224	282	309			188	188	221	223	282	284	88	98	154	154	197	201	257	269
Puerto Alegre	90-03-Q1	102	102			229	229	289	332			186	186	220	226	294	294	88	96	162	162	205	211	262	262
	90-03-Q2	102	102			229	229	289	332			186	186	220	226	294	294	88	96	162	162	205	211	262	262
	90-03-Q3	102	102			229	229	289	332			186	186	220	226	294	294	88	96	162	162	205	211	262	262
	90-04-Q1	102	112			219	219	291	291			199	199	224	224	289	289	94	94	164	164	205	209	260	260
	89-01-Q1	102	112			219	219	291	291			199	199	224	224	289	289	94	94	164	164	205	209	260	262
	89-01-Q2	102	112			219	219	291	291			199	199	224	224	289	289	94	94	164	164	205	209	260	262
	89-01-Q3	102	112			219	219	291	291			199	199	224	224	289	289	94	94	164	164	205	209	260	262
Torres	91-03-Q1	102	112			219	219	291	291			199	199	224	224	289	289	94	94	164	164	205	209	260	262
	91-04-Q1	102	112			219	219	291	291			199	199	224	224	289	289	94	94	164	164	205	209	260	262
	91-04-Q2	102	112			219	219	291	291			199	199	224	224	289	289	94	94	164	164	205	209	260	262
	91-04-Q3	102	112			219	219	291	291			199	199	224	224	289	289	94	94	164	164	205	209	260	262
Paraty	107-01-Q2	99	99			230	230	296	306			190	190	226	226	288	292	98	100	166	166	201	201	258	262
	107-01-Q3	99	99			230	230	296	306			190	190	226	226	288	292	98	100	166	166	201	201	258	262
San Sebastián	104-02-G1	99	99			230	230	296	306			190	190	226	226	288	292	98	100	166	166	201	201	262	262
	104-03-Q1	99	99			230	230	296	306			190	190	226	226	288	292	98	100	166	166	201	201	258	262
	104-03-Q2	99	99			230	230	296	306			190	190	226	226	288	292	98	100	166	166	201	201	258	262
	104-01-M1	123				230		287						230		298		106		152		203		262
	104-01-M2	123				232		287						230		298		106		152		203		262
	104-01-M3	123				232		287						230		298		106		152		203		262
Paranagua	98-04-Q1	100	100			223	223	289	292			190	190	224	224	286	298	92	100	152	152			255	266
	98-04-Q2	100	100			223	223	289	292			190	190	224	224	286	298	92	100	152	152	205	209	255	266
Cuevas	146-04-Q1	103	103			232	232					192	194	220	220			86	100	160	160	193	205	260	269
	146-04-Q2	103	103			232	232					192	194	220	220			86	100	160	160	193	205	260	269
	146-02-Q1	103	103			232	232					192	194	221	221	290	293	86	100	158	160	193	205	259	269

## Sheet: Hoja2
Localidad	Id. Muestra	Locus
		Wa-418		Wa-730		Wa-3176		Wa-1gam		Wa-275		Wa-716		Wa-225		Wa-2164		Wa-1166		Wa-680		Wa-521		Wa-566
